# Supplementary material for: A Comparative Review of Veterinary and Human Vaccine Development Strategies: Insights into Herpesvirus Vaccinology from Latency to Elimination
Source: Vaccines (Basel). 2026 Mar 7;14(3):249. doi: 10.3390/vaccines14030249 (PMC13030153; doi:10.3390/vaccines14030249)
Supplement: Supplementary file 1 [file vaccines-14-00249-s001.zip]

Archive with 1 entries (1 files):
- vaccines-4163404-supplementary.pdf
